# Supplementary material for: pH Sensitive Dextran Coated Fluorescent Nanodiamonds as a Biomarker for HeLa Cells Endocytic Pathway and Increased Cellular Uptake
Source: Nanomaterials (Basel). 2021 Jul 15;11(7):1837. doi: 10.3390/nano11071837 (PMC8308332; doi:10.3390/nano11071837)
Supplement: Supplementary file 1 [file nanomaterials-11-01837-s001.zip]

Archive with 1 entries (1 files):
- nanomaterials-1297921-supplementary.pdf
